# Supplementary material for: Synthesis and Characterization of Poly(lactic acid) Composites with Organosolv Lignin
Source: Molecules. 2022 Nov 23;27(23):8143. doi: 10.3390/molecules27238143 (PMC9740318; doi:10.3390/molecules27238143)
Supplement: Supplementary file 1 [file molecules-27-08143-s001.zip]

Archive with 1 entries (1 files):
- molecules-2004942-final supplementary.pdf
